# Supplementary material for: Crystallization of Form II Paracetamol with the Assistance of Carboxylic Acids toward Batch and Continuous Processes
Source: Pharmaceutics. 2022 May 20;14(5):1099. doi: 10.3390/pharmaceutics14051099 (PMC9147162; doi:10.3390/pharmaceutics14051099)
Supplement: Supplementary file 1 [file pharmaceutics-14-01099-s001.zip]

Archive with 1 entries (1 files):
- pharmaceutics-1696387-supplementary.pdf
